# Supplementary material for: Human antibodies against Mycobacterium avium ssp. paratuberculosis combined with cytokine levels for the diagnosis and selection of Crohn’s disease patients for anti-mycobacterial therapy—A pilot study
Source: PLoS One. 2024 Oct 4;19(10):e0308911. doi: 10.1371/journal.pone.0308911 (PMC11451984; doi:10.1371/journal.pone.0308911)
Supplement: S1 Fig — (XLSX) [file pone.0308911.s001.xlsx]

## Sheet: Sheet 1 - map crohns data
map crohns data
collectiondate	subject	bucult	grphagecult	grphageplaque	grcult	nacult	cd	gender	age	hbindex	bcg	autoimmunedx	uc	otherautoimmune	yearofcddx	rxyn	remhum	sampleid	il1bpgml	il12p70pgml	il10pgml	il2pgml	il4pgml	ifngpgml	tnfapgml	il6pgml	il22pgml	il5pgml	il17apgml	il8pgml	il33pgml	gmcsfpgml	zhhsp65ab	poidexxab	poidexxraw	bapkngraw	bapkngab	baptpaab	bacl1ab	bacl1raw	baptparaw
5/17/2018	5001	Pos	Pos	2	Neg	Neg	Neg	F	34				Neg	Neg				5001	2.89	0.713	1.74	0.138	0.047	0.495	7.89	0.652	12	0.309	1.92	10.1	0.886	1.36	0.7409	Pos	0.557152	0.2125	N	Neg	Neg	-0.0015	-0.012
5/17/2018	5002	Neg	Pos	3	Neg	Pos	Pos	M	69	0		Arthritis	Neg	Pos	unk	y	n	5002	1.5	0.346	1.47	0	0	0.6	8.2	0.548	0	0.197	1.64	8.37	0.77	0.755	0.3138	Neg	0.304376	0.024	N	Neg	Neg	-0.2785	-0.16
5/17/2018	5003	Neg	Neg	0	Neg	Neg	Neg	M	35	0		UC	Pos	Neg		y		5003	1.28	0.905	2.92	0.05	0.07	0.461	7.28	0.5	2.68	0.603	0.727	10.7	0.746	0.804	1.3994	Pos	0.798824	0.1775	N	Neg	Neg	-0.0205	-0.1255
5/17/2018	5004	Neg	Pos	1	Neg	Pos	Neg	F	48	3	Neg	UC Arthritis	Pos	Pos		y	n	5004	9.23	0.962	1.95	0.166	0.015	1.95	11.9	1.47	0	0.309	1.18	10.6	0.812	0.762	0.7374	Pos	0.642064	0.1455	N	Neg	Neg	-0.304	0.0035
5/17/2018	5005	Neg	Neg	0	Neg	Neg	Pos	M	59	4	BCG	Arthritis	Neg	Pos	1987	y	n	5005	4.42	6.29	3.14	0.094	0.838	1.14	18.5	18.1	12930	0.257	1.41	12.4	5.04	1369	1.348	Pos	0.804703	0.1135	N	Neg	Neg	-0.009	0.0405
5/17/2018	5006	Neg	Pos	1	Neg	Neg	Pos	F	48	3	Neg	Arthritis	Neg	Pos	2005	y	n	5006	4.02	1.06	1.73	0.152	0	1.73	16.7	2.47	2.19	0.151	1.22	19.2	0.853	0.794	1.3076	Pos	0.782495	0.1305	N	Neg	Neg	-0.0415	0.008
5/17/2018	5007	Neg	Neg	2	Pos	Pos	Pos	M	65	1	Neg		Neg	Neg	2002	y	n	5007	6.8	0.455	1.76	0	0	1.07	10	2.1	0.3845	0.324	0.974	18.7	2.99	0.707	0.7486	Pos	0.849771	0.073	N	Neg	Neg	-0.0115	0.0965
5/17/2018	5008	Neg	Neg	5	Pos	Neg	Pos	M	71	2		Arthritis	Neg	Pos	1987	y	y	5008	9.37	0.391	1.87	0	0	1.56	3.37	3.76	2.78	0.666	1.79	12.6	1.34	0.826	0.9003	Pos	0.702809	0.075	N	Neg	Neg	-0.063	0.024
5/17/2018	5009	Neg	Pos	4	Pos	Neg	Pos	M	37	3	Neg		Neg	Neg	1994	y	n	5009	6.92	0.884	6.4	0.129	0.037	2.69	89.5	5.92	26.4	0	0.248	9.72	0.683	1.17	1.246	Pos	0.46179	0.292	P	Neg	Pos	0.2105	-0.057
5/17/2018	5010	Pos	Pos	1	Pos	Pos	Pos	M	59	4	neg		Neg	Neg	1982	y	y	5010	2.66	0.533	1.63	0.157	0	4.3	15.4	0.935	8.6	0.104	0.796	5.53	0.982	3.16	1.5545	Pos	0.708034	0.266	P	Neg	Neg	0.007	-0.0515
5/17/2018	5011	Neg	Neg	2	Pos	Pos	Pos	F	60	2	Neg	Arthritis	Neg	Pos	1984	y	n	5011	4.27	5.73	1.62	0.226	0.014	0.654	8.98	1.28	6.975	0.321	0.79	14.2	0.681	5.86	0.932	Pos	0.640758	0.1235	N	Neg	Neg	-0.1415	-0.0065
5/17/2018	5012	Neg	Neg	0	Pos	Pos	Neg	M	47				Neg	Neg				5012	5.83	0.287	1.72	0.136	0	0.696	8.62	1.82	3.855	0.087	0.252	37.8	0.78	1.88	0.6365	Neg	-0.584585	0.2045	N	Neg	Neg	-0.0625	0.006
5/17/2018	5013	Neg	Neg	0	Pos	Neg	Neg	F	54	0		UC	Pos	Neg		y	y	5013	3.26	1.33	3.5	0	0	0.867	17.8	1.52	10.9	0.708	0.574	15.6	4.28	1.02	1.0263	Neg	-0.38145	0.175	N	Neg	Neg	0.0185	-0.028
5/17/2018	5014	Neg	Pos	1	Neg	Neg	Neg	F	37				Neg	Neg				5014	6.18	0.096	1.95	0.026	0	0.273	6.82	0.683	6.29	0.312	0.147	13.1	0.983	1.2	1.0713	Pos	0.697583	0.155	N	Neg	Neg	0.014	0.012
5/17/2018	5015	Neg	Pos	3	Neg	Pos	Neg	M	43	3	BCG	UC hyperthyroidism	Pos		y	n		5015	2.95	0.091	2.2	0	0	0.178	11.7	5.52	9.79	0.357	1.58	28	3.13	1.51	0.983	Pos	0.53821	0.1625	N	Neg	Neg	0.0085	0.08
5/17/2018	5016	Neg	Pos	3	Neg	Neg	Pos	F	55	2		Arthritis	Neg	Pos	1990	y	n	5016	0.254	0.708	1.86	0	0	1.16	28.1	1.91	4.11	0.34	0.884	15.6	1.08	1.15	0.6014	Pos	0.687786	0.144	N	Neg	Neg	0.062	0.0155
5/17/2018	5017	Neg	Pos	1	Neg	Neg	Neg	M	72				Neg	Neg				5017	6.87	0.07	1.2	0	0	0.494	8.45	2.03	10.1	0.414	0.386	8.03	0.459	0.682	0.6145	Pos	0.493795	0.245	N	Neg	Neg	0.0615	0.022
5/17/2018	5018	Neg	Neg	0	Neg	Neg	Pos	M	35	5	Neg	Psoriasis	Neg	Pos	2008	y	n	5018	3.82	0.082	2.25	0.064	0	0.858	6.58	1.38	18.5	0.148	0.85	5	0.367	8.82	0.8728	Pos	0.70934	0.2175	N	Neg	Neg	0.086	0.042
5/17/2018	5019	Neg	Pos	1	Neg	Neg	Neg	F	21				Neg	Neg				5019	7.75	0.287	2.68	0.013	1.19	0.349	8.08	1.67	7.79	0.087	0.734	5.46	0	0.576	1.0868	Pos	0.403658	0.105	N	Neg	Neg	-0.077	-0.001
5/17/2018	5020	Neg	Neg	0	Neg	Pos	Pos	F	36	0			Neg	Neg	2003	y	y	5020	8.4	0.151	1.6	0.139	0.234	0.571	4.52	1.36	5.38	0.451	3.4	8.52	1.12	0.877	0.45	Neg	-0.199216	0.0865	N	Neg	Neg	-0.0975	0.0755
5/17/2018	5021	Neg	Neg	0	Neg	Neg	Neg	M	19				Neg	Neg				5021	1.25	0.148	0.917	0.028	0	0.382	7.11	0.751	1.5215	0.167	0.21	8.52	1.16	0.458	0.5966	Neg	0.225996	0.1515	N	Neg	Neg	-0.029	0.0225
5/17/2018	5022	Neg	Neg	0	Neg	Neg	Neg	F	68			Thyroidotis	Neg	Pos				5022	2.16	0.012	1.35	0	0	0.276	8.77	0.711	0	0.272	0.28	10.4	0.332	0.534	1.1317	Neg	0.311561	0.154	N	Neg	Neg	0.0335	-0.0475
5/17/2018	5023	Neg	Neg	0	Neg	Neg	Pos	F	49	0	Neg		Neg	Neg	2015	y	y	5023	0.421	1.73	1.26	0.578	0.176	0.102	4.55	0.316	16	0.218	5.81	2.51	1.81	9.1	0.4524	Pos	1.21228	0.0965	N	Neg	Neg	-0.11	0.0285
5/17/2018	5024	Pos	Pos	1	Neg	Neg	Neg	F	61		BCG	Psoriasis	Neg	Pos				5024	2.91	0.137	1.46	0.015	0	0.193	7.96	1.58	0.658	0.357	0.305	10.8	0.623	0.413	0.5419	Pos	0.631613	0.1675	N	Neg	Neg	0.012	0.019
5/17/2018	5025	Neg	Pos	2	Neg	Pos	Neg	M	68			T1DM Arthritis	Pos					5025	3.73	0.001	87.7	0	0	0.512	14.9	5.63	24	0.071	0.179	4.74	0.025	0.74	1.4627	Pos	0.578707	0.2265	N	Neg	Neg	0.1	-0.0125
5/24/2018	5026	Pos	Neg	0	Neg	Neg	Pos	M	27	0	neg	PKD	Neg	Pos	2009	y	y	5026	3.23	0.009	1.195	0.026	0	0.079	7.9	0.8695	8.45	0.095	0.954	11.5	0.2	0.669	0.8528	Pos	0.620509	0.131	N	Neg	Neg	-0.006	0.089
5/24/2018	5027	Pos	Neg	0	Neg	Neg	Pos	M	26	0	Neg		Neg	Neg	2008	y	y	5027	4.14	0.496	1.69	0.019	0.043	0.49	7.67	0.537	3.6535	0.213	0.618	15.5	2.32	0.254	0.5839	Pos	0.53821	0.2195	N	Neg	Neg	0.032	0.1165
5/24/2018	5028	Neg	Pos	2	Neg	Neg	Neg	F	77		Neg	Hypothyroidism	Pos					5028	4.54	0.513	3.4	0	0	0.23	5.48	1.15	8.59	0.801	1.2	19.5	2.12	5.14	0.9822	Neg	0.337035	0.199	N	Neg	Neg
5/24/2018	5029	Neg	Pos	2	Neg	Neg	Neg	M	85		neg	Hypothyroidism	Pos					5029	2.18	0.13	2.27	0.17	0	0.302	8.77	1.54	0	0.208	0.741	8.375	0.2285	0.404	0.9734	Pos	0.711953	0.2315	N	Neg	Neg	0.1375	0.1685
5/24/2018	5030	Neg	Neg	0	Neg	Neg	Pos	M	36	0			Neg	Neg	2009	y	y	5030	1.42	0.561	1.55	0.058	0.132	0.716	7.89	0.943	78.3	0.124	0.713	8.03	0.099	22.1	0.758	Pos	0.757675	0.156	N	Neg	Neg	-0.11	0.07
5/24/2018	5031	Neg	Pos	2	Pos	Pos	Neg	F	80	0	neg	UC hypothyroidism	Pos		y	n		5031	1.63	0.148	2.24	0	0	0.216	8.92	1.32	0	0.278	0.418	8.35	0.103	0.031	0.9448	Neg	0.52776	0.1885	N	Neg	Neg	0.0135	0.1255
5/24/2018	5032	Neg	Neg	0	Neg	Neg	Pos	F	51	5			Neg	Neg	1984	y	n	5032	7.18	0.456	2.05	0.213	0.059	0.704	11.3	3.48	14.9	0.053	2.89	31.8	0.133	0.269	1.2988	Pos	0.90725	0.1915	N	Neg	Neg	0.115	-0.007
5/24/2018	5033	Neg	Neg	0	Pos	Neg	Pos	M	36	0	neg		Neg	Neg	1999	y	y	5033	0.84	0.346	1.96	0	0.031	0.548	13.2	0.528	21.7	0.097	1.38	4.6	0.991	0.373	0.673	Pos	0.585238	0.187	N	Neg	Neg	0.037	-0.1675
5/24/2018	5034	Neg	Pos	16	Neg	Neg	Pos	F	68	7		Arthritis	Neg	Pos	1972	y	n	5034	4.84	0.309	3.11	0.081	0.186	0.805	20.3	3.15	15.9	0.317	0.733	22.25	4.165	0.919	0.8627	Neg	0.409536	0.324	P	Neg	Neg	0.0745	0.037
5/24/2018	5035	Neg	Neg	0	Neg	Neg	Pos	F	21	1			Neg	Neg	2016	y	n	5035	19.3	0.299	1.53	0.009	0.024	1.56	6.84	2.45	0	0.215	1.61	22.8	0.611	0.739	1.116	Pos	0.741346	0.3315	P	Neg	Neg	0.0455	0.054
5/24/2018	5036	Neg	Pos	1	Pos	Neg	Neg	F	61				Neg	Neg				5036	42.9	0.623	2.1	0.1	0.329	0.563	10.5	1.32	0.428	0.124	0.613	60.6	0.151	0.559	0.7947	Neg	0.063357	0.1915	N	Neg	Neg	-0.036	-0.034
5/24/2018	5037	Pos	Neg	0	Neg	Neg	Neg	M	65				Neg	Neg				5037	17	0.515	1.91	0.164	0.081	6.84	16.2	10	4.62	0.276	0.862	26.3	0.723	0.498	0.5603	Neg	0.284781	0.422	P	Pos	Pos	-0.0885	-0.0825
5/24/2018	5038	Neg	Pos	2	Pos	Neg	Neg	M	46				Neg	Neg				5038	1.06	0.488	1.34	0.046	0	0.604	6.23	1.2	0	0.1555	0.797	7.795	0.903	0.528	0.6392	Neg	0.090137	0.2185	N	Neg	Neg	-0.068	-0.0885
5/24/2018	5039	Neg	Neg	0	Neg	Neg	Pos	F	38	0			Neg	Neg	2000	y	y	5039	2.18	0.527	2.17	0.385	0.134	0.546	15.7	1.12	2.18	0.14	1.055	8.345	0.336	0.734	0.8596	Pos	0.773351	0.224	N	Neg	Neg	-0.062	-0.292
5/24/2018	5040	Neg	Neg	0	Neg	Neg	Neg	F	64	1	Neg	UC	Pos	Neg		y	n	5040	2.89	0.109	1.6	0.09	0	0.171	7.97	1.42	0	0.168	0.932	56.6	0.753	1.08	0.7617	Neg	0.547355	0.243	N	Neg	Neg	-0.0375	-0.049
5/24/2018	5041	Neg	Neg	0	Neg	Neg	Neg	F	43				Neg	Neg				5041	8.17	0.584	1.06	0.034	0.141	0.532	4.89	2.36	14.2	0.117	1.17	18.2	0.194	0.577	0.9108	Pos	0.662965	0.2395	N	Neg	Neg	-0.024	-0.077
5/24/2018	5042	Neg	Neg	1	Pos	Neg	Neg	F	24			T1DM	Neg	Pos				5042	1.12	0.21	1.076	0	0	0.2845	5.745	0.487	1.53	0.159	0.392	13.6	0.971	0.618	0.5964	Neg	0.499673	0.2585	P	Neg	Neg	0.0065	-0.0835
5/24/2018	5043	Neg	Pos	1	Neg	Neg	Neg	F	61		Neg	Arthritis hypothyroidism	Pos					5043	1.56	0.744	1.38	0	0.041	1.14	9.98	2.59	2.59	0.893	1.18	17.9	0.196	1.45	0.6633	Neg	0.033312	0.216	N	Neg	Neg	0.004	-0.0935
5/24/2018	5044	Neg	Neg	0	Neg	Pos	Neg	F	58			Arthritis	Neg	Pos				5044	4.435	0.6735	248	0	0	0.3305	6.675	1.41	4.1	0.171	1.29	11.3	1.38	0.679	0.884	Neg	-0.009798	0.1995	N	Neg	Neg	0.016	-0.0835
5/24/2018	5045	Neg	Neg	2	Pos	Neg	Neg	F	37	0		UC	Pos	Neg		n	n	5045	0.605	0.733	1.51	0.125	0.059	0.677	4.1	1.31	5.93	0.385	0.627	8.15	0.067	0.371	0.6033	Pos	1.05617	0.165	N	Neg	Neg	-0.034	-0.115
5/24/2018	5046	Neg	Pos	2	Neg	Neg	Neg	F	38				Neg	Neg				5046	1.03	0.534	1.59	0.145	0	0.56	7.56	2.83	5.83	1.36	0.77	8.38	0.6	0.791	1.4211	Pos	0.77531	0.2845	P	Neg	Neg	0.026	-0.0865
5/24/2018	5047	Neg	Neg	0	Neg	Neg	Neg	F	28				Neg	Neg				5047	1.43	0.576	1.84	0.147	0	0.232	6.67	0.428	0	0.219	0	4.72	0.229	0.629	0.6328	Pos	0.630307	0.2015	N	Neg	Neg	-0.018	-0.0625
5/24/2018	5048	Neg	Neg	0	Neg	Pos	Pos	M	40	1			Neg	Neg	2008	y	y	5048	2.05	0.471	1.39	0.028	0.041	0.501	1.99	1.33	4.48	0.229	1.06	13.1	0.363	0.709	0.934	Pos	0.644024	0.2125	N	Neg	Neg	-0.0455	-0.027
5/24/2018	5049	Neg	Pos	3	Neg	Neg	Neg	F	24				Neg	Neg				5049	1.08	0.069	1.3	0	0.03	0.329	6.66	0.754	11.3	0.138	0.397	7.045	0.2415	5.915	0.8593	Pos	0.581319	0.218	N	Neg	Neg	-0.062	-0.078
5/24/2018	5050	Neg	Pos	1	Neg	Neg	Pos	F	24	7			Neg	Neg	2004	y	y	5050	2.14	0.243	1.09	0	0	0.433	6.06	1.31	6.5	0.047	0.532	5.74	0.238	2.19	0.8855	Neg	0.195297	0.197	N	Neg	Neg	-0.069	-0.129
6/7/2018	5051	Neg	Pos	13	Neg	Neg	Neg	M	30				Neg	Neg				5051	3.76	0.407	2.01	0.067	0.07	0.381	8.79	1.79	0.112	0.326	1.24	13.9	1.34	0.403	0.3786	Neg	0.459177	0.1585	N	Neg	Neg	-0.0685	-0.0645
6/7/2018	5052	Neg	Pos	15	Pos	Neg	Neg	F	53		Neg		Neg	Neg				5052	2.99	0.593	1.6	0	0.028	0.391	7.45	0.921	0	0.353	0.53	12.5	0.49	0.617	1.2521	Neg	0.163292	0.1805	N	Neg	Neg	-0.077	-0.09
6/7/2018	5053	Neg	Pos	500	Pos	Pos	Pos	F	62	0			Neg	Neg	2013	y	n	5053	1.76	0.628	2.09	0.055	0	1.02	9.59	1.65	0	0.113	0.108	21.1	0.961	0.566	0.4903	Pos	0.745265	0.1695	N	Neg	Neg	-0.0375	-0.134
6/7/2018	5054	Neg	Pos	10	Neg	Neg	Neg	F	56			Arthritis thyroiditis asthma	Pos					5054	0.841	0.365	2.41	0.044	0	0.657	6.35	0.984	0	0.107	0.356	9.56	0	4.9	0.9295	Pos	0.593076	0.254	P	Neg	Neg	-0.035	-0.085
6/7/2018	5055	Neg	Pos	3	Pos	Neg	Neg	F	61		neg		Neg	Neg				5055	6.95	0.327	2.18	0.15	0	1.07	9.12	1.13	0	0.345	0.395	20	0.61	0.529	1.2961	Pos	1.01764	0.287	P	Neg	Neg	0.029	-0.04
6/7/2018	5056	Pos	Pos	9	Neg	Neg	Pos	F	21	3		Arthritis	Neg	Pos	2014	y	y	5056	1.93	0.201	2.24	0	0	0.188	2.79	1.33	0	0.058	0.838	29.8	0	1.24	1.2869	Pos	0.596342	0.2385	N	Neg	Neg	-0.063	-0.057
6/7/2018	5057	Pos	Pos	58	Pos	Neg	Neg	F	62				Neg	Neg				5057	5.66	0.122	1.75	0.023	0	0.377	8.41	1.82	5.12	0.125	0	21.1	0	0.342	0.6096	Pos	0.602221	0.233	N	Neg	Neg	-0.1755	-0.0305
6/7/2018	5058	Neg	Pos	7	Pos	Neg	Pos	F	29	5	Neg	Arthritis	Neg	Pos	2008	y	n	5058	10.3	3.88	2.01	0.089	0	1.79	9.22	3.49	3.77	0.076	0.713	43.7	0.084	0.261	0.7578	Neg	0.308948	0.26	P	Neg	Neg	-0.031	-0.106
6/7/2018	5059	Neg	Neg	0	Neg	Neg	Neg	M	64		Neg		Neg	Neg				5059	8.43	0.534	1.91	0	0.069	0.481	10.5	1.73	4.13	0.364	0.855	9.35	0.6	0.13	0.7806	Pos	0.563031	0.238	N	Neg	Neg	0.0035	-0.061
6/7/2018	5060	Neg	Pos	47	Pos	Pos	Neg	M	58				Neg	Neg				5060	0.479	0.6265	0.888	0	0.085	0.342	8.45	1.131	0.506	0.15	0.552	8.995	1.068	0.2375	0.9489	Pos	0.570216	0.234	N		Neg	-0.012	-0.113
6/7/2018	5061	Neg	Pos	142	Pos	Neg	Neg	F	50				Neg	Neg				5061	2.88	0.3	1.34	0.078	0	2.12	7.71	2.03	0	0.302	0.422	18	0.507	0.5	1.0288	Pos	0.800784	0.216	N	Neg	Neg	-0.0005	0.0935
6/7/2018	5062	Pos	Pos	6	Pos	Neg	Neg	F	54		Neg		Neg	Neg				5062	9.89	0.762	1.25	0	0.196	0.79	7.39	0.736	1.47	0.105	0.575	30.3	4.75	0.743	0.5111	Neg	0.504246	0.2205	N	Pos	Neg	-0.0175	0.146
6/7/2018	5063	Pos	Pos	113	Pos	Neg	Neg	F	55				Neg	Neg				5063	1.24	0.13	0.941	0	0	0.2395	5.01	0.83	0	0.048	0.226	21.3	0.099	0.042	0.5646	Pos	0.653821	0.176	N	Neg	Neg	-0.0395	0.0495
6/7/2018	5064	Neg	Pos	21	Pos	Neg	Pos	M	71	0			Neg	Neg	1995	y	y	5064	3.52	0.597	1.81	0.427	0.283	1.16	6.91	4.15	8.02	0.455	1.63	13.9	0.902	1.44	0.7568	Neg	0.477466	0.1985	N	Neg	Neg	-0.0695	0.074
6/7/2018	5065	Pos	Pos	13	Pos	Neg	Pos	M	22	3			Neg	Neg	2013	y	y	5065	1.55	0.124	1.29	0.167	0	0.343	6.43	0.797	0	0.089	1.34	6.69	0.474	0.894	0.6205	Neg	-0.058132	0.145	N	Neg	Neg	-0.0735	0.019
6/7/2018	5066	Neg	Pos	1	Pos	Neg	Pos	F	59	1			Neg	Neg				5066	1.55	0.433	1.48	0	0.142	4.63	61.7	4.1	9.47	0.21	1.59	20	1.36	1.09	0.9768	Neg	-0.281515	0.2425	N	Neg	Neg	0.049	0.041
6/7/2018	5067	Neg	Pos	105	Neg	Neg	Neg	F	81				Neg	Neg				5067	1.5	0.342	1.84	0.246	0.105	0.464	11.3	4.47	4.8	0.256	1.09	13.3	1.08	1.05	0.5302	Neg	0.096016	0.276	P	Neg	Neg	-0.047	0.1005
6/7/2018	5068	Neg	Pos	6	Pos	Neg	Neg	F	62			Thyroidotis	Neg	Pos				5068	1.45	0.142	0.949	0	0	0.625	6.42	1.51	0.413	0.426	1.07	20.7	0.75	0.783	0.7767	Neg	0.239713	0.2195	N	Neg	Neg	0.1905	0.0755
6/7/2018	5069	Neg	Pos	44	Neg	Pos	Neg	F	72			Thyroidotis Arthritis	Pos					5069	1.35	0.061	0.777	0	0.061	0.307	6.72	0.659	0	0.68	0.487	25	0.532	0.709	1.762	Neg	-0.125408	0.364	P	Neg	Pos	0.183	0.0775
6/7/2018	5070	Pos	Pos	17	Neg	Neg	Neg	F	71		Neg	Arthritis	Neg	Pos				5070	0.845	0.113	1.87	0	0.865	0.55	9.4	1.51	0.914	0.251	1.34	13.8	0.498	8.38	0.6926	Pos	0.581319	0.1975	N	Neg	Neg	0.101	0.075
6/7/2018	5071	Neg	Pos	244	Pos	Neg	Pos	F	50	2	Neg	Thyroiditis	Neg	Pos	unk	y	n	5071	1.85	0.97	1.99	0.088	0.171	0.752	11.8	4.37	19.8	0.45	1.62	12.4	0.009	7.32	1.2346	Neg	0.544089	0.276	P	Neg	Pos	0.1725	0.072
6/7/2018	5072	Neg	Pos	45	Pos	Neg	Neg	M	75			Arthritis	Neg	Pos				5072	0.824	0.213	1.7	0.042	0.232	0.634	7.81	1.41	1.07	0.676	1.034	4.665	2.795	0.416	0.4954	Pos	0.608099	0.3175	P	Neg	Pos	0.2105	0.0365
6/7/2018	5073	Neg	Pos	71	Neg	Neg	Neg	F	54			Arthritis	Neg	Pos				5073	1.3	0.524	1.87	0.099	0	0.455	8.35	1.91	10.3	0.976	0.712	5.85	0.419	0.683	0.9133	Pos	0.589811	0.2395	N	Neg	Neg	0.143	0.075
6/13/2018	5074	Neg	Neg	4	Pos	Neg	Pos	F	33	2		Arthritis	Neg	Pos	2012	y	n	5074	13.3	0.572	1.14	0	0.026	0.433	10.3	2.56	2.78	0.191	0.93	93.7	0.281	4.6	0.9572	Pos	0.856956	0.142	N	Neg	Neg	0.111	0.0895
6/13/2018	5075	Neg	Neg	0	Neg	Neg	Neg	M	36				Neg	Neg				5075	30	0.28	1.94	0.176	0.293	0.741	7.44	1.32	3.48	0.189	1.16	65.3	0.27	1.06	1.3427	Pos	0.629001	0.302	P	Neg	Pos	0.208	0.1125
6/13/2018	5076	Neg	Neg	1	Pos	Neg	Neg	M	70				Neg	Neg				5076	7.54	1.06	1.76	0.127	0	0.486	13.2	1.63	1.85	0.148	0.969	53.5	0.325	1.39	0.9742	Neg	0.001306	0.2185	N	Neg	Neg	0.0925	0.0945
6/13/2018	5077	Neg	Neg	0	Pos	Neg	Neg	F	56			T1DM	Neg	Pos				5077	12.9	0.68	2.89	0	0	0.555	11.9	2.28	15.2	0.149	1.01	46.5	0.15	2.68	1.1105	Pos	0.876551	0.312	P	Neg	Pos	0.21	0.1265
6/13/2018	5078	Pos	Pos	3	Pos	Neg	Pos	F	63	0			Neg	Neg	1979	y	n	5078	4.73	0.435	1.82	0.056	0	1.67	11	3.04	3.98	0.627	0.555	102	0.606	0.214	0.6997	Pos	0.792946	0.2195	N	Neg	Pos	0.1845	0.0865
6/13/2018	5079	Neg	Pos	4	Pos	Neg	Pos	F	59	5		SLE Arthritis	Neg	Pos				5079	31.6	0.374	3.06	0	0	0.327	8.98	1.73	0	0.0045	0.191	79.05	0.075	0.006	0.91	Pos	0.553886	0.2225	N	Pos	Pos	0.1615	0.1585
6/13/2018	5080	Neg	Neg	5	Pos	Pos	Neg	M	63			Arthritis	Neg	Pos				5080	7.16	0.5	1.94	0.037	0.149	0.452	10.8	2.28	16.1	0.291	0.604	66.4	0.871	1.18	0.7697	Pos	1.2051	0.29	P	Neg	Neg	0.108	0.11
6/14/2018	5081	Pos	Neg	12	Pos	Neg	Pos	M	35	1		UC	Pos	Neg	1997	y	n	5081	32.6	0.551	1.81	0.131	0	0.487	8.57	1.52	4.23	0.103	1.3	26.7	0.535	1.08	1.509	Neg	0.461137	0.315	P	Neg	Pos	0.254	0.118
6/14/2018	5082	Neg	Pos	15	Pos	Neg	Neg	F	31		Neg		Neg	Neg				5082	6.38	0.453	2.48	0	0.026	0.554	7.17	1.28	9.43	12.2	0.567	35.8	1.16	2.01	0.9327	Neg	0.35663	0.283	P	Neg	Pos	0.2015	0.096
6/14/2018	5083	Neg	Neg	1	Pos	Neg	Neg	F	59		Neg	Asthma	Neg	Pos				5083	2.7	0.784	1.41	0	0.083	0.821	10.3	0.97	8.21	0.245	0.999	32.6	0.236	0.894	0.9518	Pos	0.637492	0.238	N	Neg	Pos	0.1545	0.0585
6/14/2018	5084	Neg	Neg	0	Neg	Neg	Neg	F	67				Neg	Neg				5084	3.86	1.11	1.7	0.035	0.01	0.773	8.6	1.27	7.34	0.599	0.669	31.1	0.38	1.54	0.8788	Neg	-0.737426	0.197	N	Neg	Neg	0.0865	0.0365
6/14/2018	5085	Neg	Pos	58	Pos	Neg	Neg	M	72			Arthritis	Neg	Pos				5085	6.16	0.439	2.2	0.041	0.137	0.465	14.7	2.78	1.58	0.135	1.07	20.1	0.45	2.03	0.59	Neg	-0.141737	0.1705	N	Neg	Pos	0.2325	0.088
6/14/2018	5086	Pos	Neg	0	Neg	Neg	Pos	M	52	2			Neg	Neg	1989	y	n	5086	2.81	0	1.97	0	0	0.656	9.6	1.73	10	0.305	0.401	13	0.998	0.779	0.8874	Pos	0.708034	0.354	P	Neg	Pos	0.2415	0.0895
6/14/2018	5087	Pos	Pos	10	Neg	Neg	Neg	F	53				Neg	Neg				5087	2.48	0.55	1.38	0.07	0.085	0.481	7.06	1.94	22	0.087	0.4	12.3	0.146	2.62	0.6459	Pos	0.648327	0.211	N	Neg	Neg	0.131	0.127
6/14/2018	5088	Neg	Neg	0	Neg	Neg	Neg	F	45				Neg	Neg				5088	1.4	0.17	1.1	0.109	0	0.833	6.01	0.729	8.51	0.05	0.402	15.7	0.277	0.594	0.7677	Pos	0.640405	0.137	N	Neg	Neg	0.0865	0.0975
6/14/2018	5089	Pos	Neg	0	Neg	Neg	Neg	F	59			hypothyroidism	Pos					5089	4.36	2.47	1.92	0	0.301	0.662	10.6	5.11	51.7	1.16	1.44	12.9	0.625	32.1	1.4215	Pos	0.589349	0.2405	N	Pos	Neg	0.147	0.1415
6/14/2018	5090	Pos	Neg	0	Neg	Neg	Neg	M	61			hypothyroidism	Pos					5090	1.95	0.633	1.63	0.016	0.237	0.333	9.19	4.88	6.68	0.327	1.66	20.2	0.654	1.69	1.2041	Pos	0.868398	0.322	P	Neg	Pos	0.177	0.123
6/14/2018	5091	Neg	Pos	10	Neg	Neg	Neg	M	60			Arthritis	Neg	Pos				5091	4.41	0.308	1.97	0.016	0.016	0.631	7.55	1.79	11.9	0.121	0.175	19.4	0.025	0.55	1.2015	Pos	0.767165	0.252	P	Pos	Neg	0.131	0.1465
6/14/2018	5092	Neg	Pos	7	Neg	Neg	Neg	F	69			Psoriasis Arthritis	Pos					5092	7.92	0	1.03	0	0	0.514	15.2	3.46	0	0.0025	0.745	21.3	0	1.207	0.8252	Neg	0.484595	0.296	P	Pos	Pos	0.2025	0.169
6/14/2018	5093	Pos	Neg	0	Neg	Pos	Pos	F	48	4			Neg	Neg	1993	y	n	5093	1.85	0.875	3.94	0.066	0	1.67	1294	3.46	169	1.11	2.78	10.8	0.205	0.937	1.1364	Neg	0.397447	0.2755	P	Pos	Pos	0.151	0.1635
6/14/2018	5094	Pos	Neg	0	Neg	Neg	Pos	F	33	1			Neg	Neg	2008	y	n	5094	2.31	0.061	1.55	0.008	0	0.598	127	4.45	10.5	0.186	0.658	25.5	0.7	0.226	0.7367	Neg	0.463468	0.1715	N	Neg	Neg	0.0685	0.1245
6/14/2018	5095	Pos	Pos	8	Neg	Neg	Neg	M	33				Neg	Neg				5095	1.96	0.481	1.3	0.017	0.071	0.437	6.83	1.33	10.4	0.077	0.738	6.8	0.039	1.42	0.7201	Pos	0.934419	0.233	N	Pos	Neg	0.102	0.1375
6/14/2018	5096	Pos	Neg	0	Neg	Neg	Neg	F	61			Thyroiditis	Neg	Pos				5096	1.29	0.52	1.44	0.066	0.148	0.588	8.1	1.13	26.3	1.12	0.237	9.07	0.33	0.4	0.5704	Pos	0.709067	0.1855	N	Neg	Neg	0.0535	0.096
6/14/2018	5097	Pos	Pos	25	Neg	Neg	Neg	F	62				Neg	Neg				5097	13.95	1.03	1.63	0.053	0	0.552	9.035	1.58	5.18	0.957	1.13	12.7	0.439	0.953	0.9177	Pos	1.5779	0.3085	P	Pos	Pos	0.182	0.169
6/14/2018	5098	Pos	Neg	12	Neg	Neg	Neg	F	71				Neg	Neg				5098	1.82	0.642	1.54	0	0	0.519	7.47	1.34	4.11	0.149	1.34	15.2	0.745	1.31	0.9018	Neg	0.261884	0.303	P	Pos	Neg	0.1385	0.154
6/14/2018	5099	Pos	Neg	6	Neg	Neg	Pos	M	47	2	Neg	Arthritis hypothyroidism	Pos	1993	y	n		5099	4.72	0.587	2.88	0.034	0	0.149	9.85	1.42	6.92	0.282	0.659	17.1	0.163	6.47	0.9999	Neg	0.253081	0.3155	P	Neg	Pos	0.222	0.1245
6/14/2018	5100	Pos	Neg	3	Neg	Neg	Pos	M	40	5	neg		Neg	Neg	unk	y	n	5100	7.25	0.677	1.76	0.022	0	0.518	8.9	6.43	9.96	0.192	1.19	26.9	0.686	0.399	0.6773	Neg	-0.194102	0.1675	N	Pos	Neg	0.0965	0.1275
6/14/2018	5101	Neg	Neg	6	Pos	Neg	Neg	M	29	0		UC	Pos	Neg		y	n	5101	5.18	0.514	1.85	0	0.038	0.572	7.56	1.75	25.1	0.112	1.69	23.9	0.89	1.35	0.4609	Neg	0.051496	0.127	N	Pos	Neg	0.1055	0.129
6/14/2018	5102	Neg	Neg	2	Pos	Neg	Neg	M	24				Neg	Neg				5102	13.7	0.071	2.92	0.071	0	0.204	9.9	4.03	9.08	0.212	0.41	18	0.371	1.98	0.7397	Neg	-0.204665	0.269	P	Pos	Pos	0.159	0.1375
6/20/2018	5103	Pos	Pos	7	Pos	Neg	Neg	M	64	4		UC	Pos	Neg		y	n	5103	6.35	0.286	1.8	0	0	1.17	8.78	1.62	0	0.207	0.914	78.5	0.2535	0.46	0.5837	Neg	0.458187	0.13	N	Pos	Pos	0.1765	0.1485
6/20/2018	5104	Pos	Pos	3	Pos	Neg	Neg	M	55				Neg	Neg				5104	2.86	1.94	2.18	0.187	0	2.54	18.3	2.29	23.7	0.533	0.952	21.9	0.45	0.54	0.3018	Neg	-0.069982	0.1445	N	Pos	Pos	0.1555	0.1955
6/20/2018	5105	Neg	Pos	22	Pos	Neg	Neg	F	69				Neg	Neg				5105	5.05	0.144	1.68	0.033	0	0.091	7.27	1.02	0	0.057	0.154	24.1	0.421	2.78	0.6654	Pos	0.804137	0.222	N	Pos	Pos	0.179	0.1265
6/20/2018	5106	Pos	Neg	0	Pos	Neg	Pos	M	49	1	Neg	Hashimoto's thyroiditis	Pos	unk	y	y		5106	15.9	0.767	1.33	0.175	0	2.18	11.4	1.63	11.7	0.482	0.768	61.2	0.667	2.24	0.6201	Pos	1.0603	0.293	P	Pos	Pos	0.184	0.178
6/20/2018	5107	Pos	Pos	1	Pos	Neg	Neg	F	64	3		IBS	Neg	Pos				5107	9.35	0	1.34	0	0	0.369	8.52	0.752	0	0.168	0.547	56.7	0.198	0.297	0.8672	Pos	1.41593	0.331	P	Pos	Pos	0.2095	0.165
6/20/2018	5108	Pos	Neg	2	Pos	Neg	Neg	F	85			Arthritis	Neg	Pos				5108	19.1	0.423	1.87	0.011	0	0.898	13.3	4.26	1.51	0.1	0.609	46.1	0.768	0.739	0.6387	Pos	1.28477	0.155	N	Neg	Neg	0.108	0.0745
6/20/2018	5109	Pos	Neg	8	Pos	Neg	Pos	F	47	5		Arthritis	Neg	Pos				5109	24.2	0.658	1.9	0.529	0	1.76	161	7.97	19.9	0.196	0.58	108	0.401	2.04	0.485	Pos	0.560299	0.156	N	Pos	Neg	0.0715	0.1535
6/20/2018	5110	Pos	Pos	3	Pos	Neg	Neg	F	21				Neg	Neg				5110	17.5	0.598	1.61	0	0	0.318	10.1	0.888	6.21	0.196	0.556	57.1	0.271	1.31	0.7532	Pos	0.81294	0.1995	N	Pos	Pos	0.195	0.1505
6/20/2018	5111	Neg	Pos	33	Pos	Neg	Neg	F	66				Neg	Neg				5111	19.4	0	0.756	0	0	0.235	10	1.6	0	0.148	0.706	94.6	0.199	0.493	0.8489	Pos	1.00572	0.173	N	Pos	Neg	0.132	0.145
6/20/2018	5112	Pos	Pos	29	Pos	Neg	Pos	F	67	1		hypothyroidism	Pos	1961	y	n		5112	18.4	0.71	2.06	0	0	0.584	13.8	1.51	0	0.15	0.335	56.5	0.288	1.68	1.0142	Pos	1.1853	0.234	N	Neg	Neg	0.1375	0.1075
6/20/2018	5113	Neg	Neg	48	Pos	Neg	Neg	F	42	2	Neg	UC Celiac	Pos	Pos		y	n	5113	3.62	0.062	0.79	0	0	0.145	5.38	0.871	0.101	0.244	0.826	34.3	0.108	0.507	0.5852	Neg	0.518046	0.256	P	Pos	Pos	0.156	0.1755
6/20/2018	5114	Pos	Neg	24	Pos	Neg	Neg	F	64			thyroid Arthritis	Pos					5114	7.5	0.619	1.62	0.004	0	1.43	12.8	1.93	0.101	0.384	0.4025	25.55	0.2245	1.26	0.6715	Pos	1.28125	0.3595	P	Neg	Pos	0.163	0.123
6/20/2018	5115	Pos	Pos	36	Pos	Neg	Pos	F	34	0			Neg	Neg	1997	n	n	5115	3.03	0	0.421	0	0	0.166	3.88	0.246	0.668	0.032	0.604	32.2	0.23	0.52	0.797	Pos	1.09991	0.21	N	Neg	Pos	0.153	0.1165
6/20/2018	5116	Pos	Pos	30	Pos	Pos	Neg	F	68			thyroid	Neg	Pos				5116	90.7	0.387	1.76	0.198	0	0.691	13.3	2.5	0.033	0.894	0.738	141	0.156	0.834	0.44	Pos	0.913292	0.199	N	Neg	Pos	0.159	0.1065
6/21/2018	5117	Neg	Neg	25	Pos	Neg	Neg	M	24	2		UC	Pos	Neg		y	n	5117	2.44	0.55	2.08	0.275	0	1.52	13.3	1.81	0	0.706	0.765	31	0.018	0.377	0.6518	Pos	0.544454	0.154	N	Neg	Neg	0.1235	0.108
6/21/2018	5118	Pos	Pos	72	Pos	Neg	Neg	F	54				Neg	Neg				5118	8.05	0	0.485	0	0	0.161	5.11	2.78	1.14	0.24	0.596	13.5	0.382	0.702	0.5472	Pos	0.861356	0.3035	P	Pos	Pos	0.2485	0.141
6/21/2018	5119	Neg	Pos	35	Pos	Neg	Neg	F	56			Psoriasis	Neg	Pos				5119	5.24	0.386	1.43	0	0.071	1.17	11	1.42	1.62	0.116	0.1475	15.95	0.021	0.675	0.9487	Pos	0.600792	0.228	N	Neg	Pos	0.192	0.104
6/21/2018	5120	Pos	Pos	67	Pos	Neg	Neg	M	36				Neg	Neg				5120	13.9	0.083	2.71	0	0	0.713	7.72	1.92	0	0.107	0.582	12.7	0.28	0.367	0.8082	Pos	1.03653	0.253	P	Pos	Pos	0.196	0.14
6/21/2018	5121	Pos	Neg	5	Neg	Pos	Pos	F	35	3		UC	Pos	Neg	2002	y	n	5121	7.92	0	1.05	0	0	0.27	336	1.52	4.07	0.028	0.603	12.1	0	2.51	0.9549	Pos	1.00924	0.256	P	Neg	Pos	0.1835	0.113
6/21/2018	5122	Neg	Neg	9	Neg	Neg	Neg	F	17			Psoriasis	Neg	Pos				5122	0.845	0	0.582	0	0	0.01	4.67	0.261	0	0.114	0.765	12.1	0.137	0.455	0.8347	Pos	0.628961	0.178	N	Pos	Neg	0.0855	0.1365
6/21/2018	5123	Pos	Pos	5	Neg	Neg	Pos	F	66	1	neg	Arthritis	Neg	Pos	1972	y	n	5123	1.05	0	0.086	0	0	0.03	3.78	0.342	0	0.117	0.118	8.9	0	0.093	0.8983	Pos	1.05678	0.284	P	Neg	Pos	0.2155	0.1225
6/21/2018	5124	Pos	Neg	30	Neg	Neg	Pos	F	28	0	Neg		Neg	Neg	2015	y	y	5124	0.316	0.5865	1.27	0.196	0.0535	0.7665	2.025	1.031	0	0.062	0.508	9.99	0.155	1.93	0.5641	Pos	0.855194	0.1955	N	Neg	Neg	0.137	0.097
6/21/2018	5125	Pos	Neg	10	Neg	Neg	Neg	F	68			Arthritis thyroiditis asthma	Pos					5125	3.63	0.428	1.3	0.048	0.027	0.468	6.87	1.23	3.45	0.145	0.584	15.2	0.057	0.535	0.7536	Neg	0.441461	0.089	N	Neg	Neg	0.0405	0.0385
6/21/2018	5126	Pos	Pos	34	Pos	Pos	Pos	M	29	1			Neg	Neg	2006	y	y	5126	2.8	0.444	16.6	0.106	0.108	0.159	3.54	0.773	0.361	0.078	0.99	19.3	0.483	0.542	0.4467	Pos	0.601673	0.191	N	Neg	Neg	0.1495	0.1225
6/21/2018	5127	Pos	Pos	28	Pos	Neg	Neg	F	65		Neg	hypothyroidism	Pos					5127	4.47	0.7845	1.945	0.0635	0	0.673	9.465	1.44	4.49	0.27	1.02	17.65	1.14	0.138	0.6342	Neg	0.480194	0.274	P	Pos	Neg	0.1465	0.163
6/21/2018	5128	Pos	Pos	330	Pos	Pos	Neg	F	67			neuropathy arthritis	Pos					5128	1.3	0.435	1.79	0	0.012	0.15	7.32	2.26	0	0.139	0.369	25.9	0.028	0.198	0.3771	Pos	0.916813	0.2055	N	Neg	Pos	0.155	0.0745
6/21/2018	5129	Neg	Pos	9	Pos	Neg	Pos	F	64	4		thyroid arthritis	Pos	1986	y	y		5129	1.93	0.855	0.994	0	0	0.475	17	3.2	12.5	0.361	1.53	25.8	0.391	3.74	0.6698	Neg	0.324384	0.3215	P	Pos	Pos	0.2205	0.154
6/21/2018	5130	Pos	Pos	198	Pos	Neg	Neg	M	70			Arthritis	Neg	Pos				5130	0.68	0.436	1.48	0	0	0.559	7.45	1.88	0.459	0.147	0.591	21	1.11	0.349	1.0814	Neg	-0.555898	0.2715	P	Pos	Pos	0.1745	0.138
6/21/2018	5131	Neg	Pos	20	Pos	Neg	Neg	M	28	5		UC	Pos	Neg		n	n	5131	0.723	0.414	3.67	0.193	0	0.412	10.5	3.12	18.2	0.337	1.63	21	0.721	0.241	0.6971	Pos	0.84287	0.1315	N	Neg	Neg	0.141	0.0935
6/25/2018	5132	Neg	Pos	48	Pos	Pos	Neg	F					Neg	Neg				5132	15.3	0.483	1.58	0.061	0	0.989	7.71	1.24	2.45	0.161	0.38	28.3	0.299	0.751	0.5272	Pos	1.15361	0.289	P	Neg	Pos	0.2345	0.1205
6/25/2018	5133	Neg	Neg	63	Pos	Neg	Pos	M	66	3			Neg	Neg	1982	y	y	5133	2.24	0.284	0.661	0	0	0.413	4.86	0.947	6.1	0.299	1.51	21.1	0.128	0.844	0.9861	Pos	0.708187	0.3135	P	Pos	Pos	0.261	0.2025
6/25/2018	5134	Pos	Neg	81	Pos	Neg	Neg	F	58				Neg	Neg				5134	5.78	0.299	1.53	0.145	0.008	0.42	7.91	1.42	0	0.401	1.51	24.3	0.531	1.21	0.5269	Pos	0.987236	0.1895	N	Neg	Pos	0.173	0.123
6/25/2018	5135	Neg	Pos	400	Pos	Neg	Neg	M	74				Neg	Neg				5135	0.983	0.965	3.07	0.061	0	0.211	6.14	2.22	26	0.229	1.74	15.3	0.444	1.59	0.9265	Pos	0.569982	0.235	N	Pos	Pos	0.227	0.144
6/25/2018	5136	Neg	Pos	40	Pos	Pos	Neg	F	75				Neg	Neg				5136	1.625	0	1.176	0	0	0.3535	4.04	1.0705	3.39	0.419	0.955	28.7	0.745	2.31	0.6476	Neg	0.456426	0.275	P	Pos	Pos	0.214	0.132
6/25/2018	5137	Neg	Pos	69	Pos	Neg	Neg	M	67				Neg	Neg				5137	3.54	0.375	1.79	0	0	0.221	8.02	1.45	0.294	0.186	1.17	20	0.992	0.637	0.866	Neg	0.416813	0.207	N	Neg	Neg	0.144	0.1145
6/25/2018	5138	Pos	Neg	120	Pos	Neg	Neg	F	67		neg	Hashimoto's thyroiditis	Pos					5138	7.13	0.429	1.65	0.018	0	0.393	6.45	1.91	2.52	1.37	0.27	41.6	1.49	0.73	0.4873	Pos	0.716109	0.106	N	Neg	Neg	0.1145	0.1235
6/25/2018	5139	Pos	Pos	339	Pos	Neg	Neg	M	66				Neg	Neg				5139	2.4	0.403	1.42	0.057	0.055	1.37	3.92	1.73	6.79	0.369	0.72	19.3	0.516	0.286	0.721	Pos	1.26364	0.1295	N	Neg	Pos	0.2105	0.107
6/25/2018	5140	Pos	Neg	291	Pos	Neg	Neg	F	69			hypothyroidism	Pos					5140	1.25	0	1.36	0.111	0	0.535	6.98	1.06	1.64	0.39	1.39	29.3	0.85	0.266	0.3503	Pos	1.06998	0.1225	N	Neg	Neg	0.135	0.088
6/25/2018	5141	Pos	Neg	29	Pos	Pos	Pos	M	72	2		Parkinson's arthritis	Pos	unk	y	n		5141	0.452	0.24	1.31	0.086	0	0.8385	8.32	1.37	7.64	0.772	0.884	8.71	0.374	0.705	0.4804	Pos	0.680018	0.153	N	Neg	Pos	0.1835	0.09
6/25/2018	5142	Pos	Neg	419	Pos	Neg	Neg	F	65				Neg	Neg				5142	1.67	0	1.1	0	0	0.377	5.92	1.06	3.76	0.132	0.412	21.4	0.708	1.21	0.7329	Pos	1.19058	0.2785	P	Neg	Pos	0.2375	0.123
6/25/2018	5143	Neg	Neg	75	Pos	Neg	Neg	F					Neg	Neg				5143	1.08	0.209	1.86	0.035	0	0.318	5.15	0.654	6.78	0.041	0.817	8.14	0.266	0.53	0.5861	Pos	0.982835	0.21	N	Neg	Pos	0.2475	0.104
6/25/2018	5144	Pos	Pos	193	Pos	Neg	Neg	M	77		Neg	lymphoma	Neg	Pos				5144	2.84	0.044	1.57	0.049	0.004	0.45	10.8	1.62	5.8	0.178	6.36	15	0.645	0.717	0.4593	Neg	0.31294	0.2075	N	Neg	Pos	0.1825	0.105
6/25/2018	5145	Neg	Neg	27	Neg	Neg	Pos	M	35	2			Neg	Neg	2004	y	n	5145	13.35	2.04	10.785	0.121	0	0.357	9.82	1.82	22.3	30.9	1.3	40.9	0.451	2.5	0.65	Neg	0.459947	0.2975	P	Pos	Pos	0.2525	0.144
6/25/2018	5146	Neg	Pos	126	Neg	Neg	Neg	M	25				Neg	Neg				5146	1.22	0	1.54	0	0	0.104	6.98	1.38	9.06	0.173	1.68	17.8	1.16	1.56	0.6328	Pos	1.10431	0.1675	N	Neg	Pos	0.1885	0.1155
6/25/2018	5147	Pos	Pos	4	Neg	Neg	Neg	F	70	1		hypothyroidism	Pos					5147	7.22	0.428	3	0.012	0	0.242	6.51	0.942	25.7	0.162	1.12	30.5	0.654	14.5	0.7223	Pos	0.865757	0.0895	N	Neg	Neg	0.1265	0.0895
6/25/2018	5148	Neg	Pos	390	Pos	Neg	Pos	M	58				Neg	Neg	1978	y	n	5148	15.3	0.322	3.03	0.149	0.08	0.719	23.8	21.5	17.7	0.258	1.82	24.9	0.933	0.233	1.1641	Pos	2.46347	0.077	N	Neg	Pos	0.2375	0.1145
6/25/2018	5149	Pos	Pos	118	Pos	Neg	Neg	F	62			thyroid	Neg	Pos				5149	2.52	0.9345	1.1345	0.0245	0.079	0.4315	10.635	1.295	0	0.392	1.58	16.5	1.5	0.681	0.5314	Pos	0.675616	0.1065	N	Neg	Neg	0.0955	0.1005
6/25/2018	5150	Pos	Neg	42	Pos	Neg	Pos	M	25	1			Neg	Neg	unk	y	y	5150	0.392	0.423	1.65	0	0	0.472	6.83	0.692	15.6	0.416	1.51	12.4	0.364	1.44	0.4815	Neg	0.460827	0.1445	N	Neg	Pos	0.1745	0.1075
6/25/2018	5151	Pos	Pos	271	Pos	Pos	Neg	M	63				Neg	Neg				5151	3.4	0.348	1.4	0.117	0.089	0.364	7.45	1.62	19.5	0.1775	0.5735	19.9	1.0135	0.51	0.6429	Pos	0.591989	0.0465	N	Neg	Pos	0.197	0.119
6/25/2018	5152	Neg	Neg	172	Pos	Pos	Neg	M	84			Arthritis	Neg	Pos				5152	0.945	0.164	1.38	0	0.051	0.312	10.5	2.33	16.1	0.472	0.757	20.9	0.407	0.56	0.642	Pos	1.05502	0.0505	N	Neg	Pos	0.2145	0.1245
6/25/2018	5153	Neg	Pos	104	Pos	Neg	Neg	F	30				Neg	Neg				5153	8.79	0.301	1.59	0	0	0.469	6.87	1.58	15.8	0.194	0.969	29.3	0.816	0.582	0.8453	Pos	0.933539	0.026	N	Neg	Pos	0.157	0.1105
6/25/2018	5154	Neg	Pos	37	Pos	Neg	Pos	M	44	5	neg	Arthritis	Neg	Pos	2001	y	y	5154	2.62	0.321	17.1	0	0	0.24	10	1.14	1.6	0.248	0.903	24.8	1.56	2.49	0.5671	Pos	0.603433	0.0355	N	Pos	Neg	0.1485	0.129
6/25/2018	5155	Neg	Neg	246	Pos	Pos	Neg	M					Neg	Neg				5155	3	0.432	1.48	0.209	0.064	0.285	7.08	1.55	12	0.456	0.711	15.6	0.7	0.558	0.4629	Pos	0.56118	0.2635	P	Neg	Pos	0.1925	0.115
6/25/2018	5156	Neg	Pos	401	Pos	Pos	Neg	F					Neg	Neg				5156	5.49	0.507	1.15	0.111	0.016	1.44	5.65	5.82	14.8	0.407	1.39	22	0.907	0.74	0.9408	Pos	1.08055	0.276	N	Pos	Pos	0.19	0.1365
6/25/2018	5157	Pos	Pos	202	Pos	Neg	Neg	M					Neg	Neg				5157	0.324	0.737	1.79	0.0205	0	0.504	6.6	3.595	1.71	2.16	0.465	15.1	0.461	3.11	0.6068	Pos	1.09815	0.2575	P	Neg	Pos	0.1525	0.1095
6/25/2018	5158	Neg	Neg	119	Pos	Neg	Neg	F	39			Psoriasis	Neg	Pos				5158	1.08	0.344	1.5	0	0	4.4	7.03	0.995	1.43	0.188	0.843	5.06	0.4	2.11	0.4868	Pos	0.820863	0.2305	N	Pos	Neg	0.073	0.144
6/25/2018	5159	Neg	Pos	58	Pos	Neg	Neg	M					Neg	Neg				5159	0.443	0	0.677	0	0	1.37	6.93	1.43	9.84	0.114	0.297	5.795	0.0595	0.925	0.4688	Neg	0.533011	0.064	N	Pos	Pos	0.199	0.1805
6/25/2018	5160	Pos	Neg	210	Pos	Neg	Neg	M			Neg		Neg	Neg				5160	2.01	0.044	1.1	0	0.036	0.41	4.41	2.3	11.9	0.404	0.918	4.95	0.007	0.689	0.342	Pos	0.668574	0.218	N	Neg	Pos	0.161	0.108
6/25/2018	5161	Neg	Neg	222	Pos	Neg	Neg	M	35		Neg		Neg	Neg				5161	1.43	0.421	1.59	0.077	0	0.459	6.22	1.03	12.3	0.413	1.05	11	0.283	0.763	0.5149	Neg	0.43618	0.199	N	Pos	Pos	0.212	0.142
6/25/2018	5162	Pos	Neg	443	Pos	Neg	Neg	M	39		BCG		Neg	Neg				5162	3.35	0.078	0.965	0.008	0.018	0.319	2.09	1.36	10.9	0.164	1.14	7.3	0.049	1.05	0.4941	Neg	0.216109	0.194	N	Pos	Neg	0.147	0.1605
8/6/2018	5163	Neg	Pos	6	Pos	Pos	Pos	M	37	2	Neg		Neg	Neg	2018	y	y	5163	5.1	0.39	1.86	0	0	0.427	5.81	1.21	7.82	0	2.19	57.2	0.38	0.404	0.4296	Pos	1.64833	0.34	P	Neg	Pos	0.188	0.1175
8/6/2018	5164	Neg	Neg	0	Pos	Neg	Neg	F	41			MS	Neg	Pos				5164	1.35	0.555	1.86	0.007	0.048	1.75	9.45	2.19	57.6	0.228	0.854	28.7	0.825	14	0.4346	Pos	0.669454	0.2765	P	Neg	Pos	0.166	0.0965
8/6/2018	5165	Neg	Pos	1	Pos	Neg	Neg	M	40		BCG		Neg	Neg				5165	5.04	0.411	1.82	0.042	0	0.759	7.46	1.96	2.12	0.398	0.1495	31.05	0.607	1.105	0.603	Pos	0.554137	0.274	P	Pos	Pos	0.155	0.1525
8/6/2018	5166	Neg	Neg	0	Pos	Pos	Pos	F	65	1	Neg		Neg	Neg	1996	y	n	5166	2.76	0.036	2.14	0.219	0	2.49	11.5	8.24	21.8	0.518	1.01	55.6	1.6	0.573	0.5329	Pos	0.668574	0.223	N	Pos	Pos	0.1765	0.162
8/6/2018	5167	Neg	Neg	0	Pos	Neg	Neg	M	57		BCG		Neg	Neg				5167	2.09	0.169	1.13	0.007	0	0.522	8.19	2.54	11.6	0.189	0.42	28.3	0.643	0.332	0.3649	Pos	0.81382	0.4005	P	Neg	Pos	0.1515	0.1215
8/6/2018	5168	Neg	Pos	1	Pos	Neg	Neg	M	68			Psoriasis, T2DM	Pos					5168	10.2	0.553	1.96	0.044	0	0.534	13	73.3	15.4	0.534	0.43	43.3	2.05	0.921	0.3562	Pos	0.650968	0.4785	P	Pos	Pos	0.1835	0.138
8/6/2018	5169	Neg	Pos	2	Pos	Neg	Neg	M	26			Celiac	Neg	Pos				5169	1.42	0.355	1.22	0	0.056	0.329	5.65	0.551	42.3	0.458	0.076	35.5	0.195	5.09	0.8369	Pos	0.746919	0.4085	P	Pos	Pos	0.161	0.134
8/6/2018	5170	Neg	Pos	2	Pos	Neg	Neg	F	59			Hypothyroidism	Neg	Pos				5170	1.09	0.1365	1.67	0.0065	0	0.3995	8.295	0.765	4.34	0.249	0.625	34.2	0.345	2.16	0.7168	Neg	0.322623	0.436	P	Pos	Pos	0.183	0.1335
8/6/2018	5171	Neg	Neg	0	Pos	Neg	Neg	M		0		UC	Pos	Neg		y	n	5171	1.94	0.34	4.14	0.176	0	0.614	9.82	2.22	16.7	1.1	1.11	52.9	0.871	0.381	0.9102	Pos	1.04974	0.3665	P	Neg	Pos	0.157	0.106
8/6/2018	5172	Neg	Neg	0	Pos	Neg	Neg	F	37		Neg	IBS	Neg	Pos				5172	3.25	0.194	1.85	0.067	0	0.503	8.26	0.321	0	0.259	0.411	31.5	0.173	0.902	0.7113	Pos	0.87544	0.4185	P	Neg	Pos	0.175	0.097
8/6/2018	5173	Neg	Pos	1	Pos	Neg	Neg	F				Celiac, SLE	Neg	Pos				5173	6.9	0.177	2.3	0	0	0.715	10.3	1.17	0	0.142	0.982	49.1	0.166	0.491	0.5119	Pos	0.861695	0.464	P	Neg	Pos	0.242	0.124
8/6/2018	5174	Neg	Neg	0	Pos	Neg	Pos	F	66	5			Neg	Neg	1972	y	n	5174	16.4	0.06	1.9	0	0	1.45	21.1	5.95	5.15	0.387	0.282	168	0.901	0.392	0.5648	Pos	0.612203	0.4625	P	Pos	Pos	0.2125	0.1765
8/6/2018	5175	Neg	Neg	2	Pos	Neg	Neg	M	34				Neg	Neg				5175	1.15	0.71	1.02	1.51	0	5.89	11.04	2.295	30.2	0.224	0.801	11.7	1.14	0.343	0.4889	Pos	0.586441	0.464	P	Neg	Pos	0.1545	0.094
8/6/2018	5176	Pos	Neg	0	Pos	Neg	Neg	M	29		BCG		Neg	Neg				5176	0.936	0.389	1.5	0.15	0.031	0.392	5.14	0.57	0.626	0.086	0.15	6.18	0.965	0.295	0.7011	Pos	1.14147	0.504	P	Pos	Pos	0.2175	0.192
8/6/2018	5177	Neg	Pos	1	Pos	Neg	Neg	F	45		BCG	Hashimoto's thyroiditis	Neg	Pos				5177	0.442	0.685	1.77	0	0	0.784	9.65	0.64	17.3	0.364	1.26	3.47	0.968	3.56	0.4577	Pos	0.745085	0.4195	P	Neg	Neg	0.1255	0.1225
8/6/2018	5178	Neg	Pos	2	Pos	Neg	Neg	M	65		Neg	Hashimoto's thyroiditis	Neg	Pos				5178	3	0.667	1.54	0.016	0.014	0.672	8.13	1.49	8.84	0.833	1.97	11.4	1.39	1.49	0.4299	Pos	0.620339	0.478	P	Neg	Pos	0.155	0.1095
8/6/2018	5179	Neg	Neg	0	Neg	Neg	Neg	M	32			Eczema	Neg	Pos				5179	0.981	0.847	1.48	0.036	0	0.298	6.4	0.823	11.8	0.242	1.94	5.07	0.688	0.863	0.5302	Pos	0.56565	0.44	P	Neg	Neg	0.1225	0.1045
8/6/2018	5180	Neg	Neg	0	Pos	Pos	Neg	M	68		neg		Neg	Neg				5180	0.726	0.056	0.971	0.028	0	0.283	6.15	1.02	20.1	0.509	1.37	8.59	0.718	6.37	0.5109	Pos	0.627119	0.501	P	Pos	Pos	0.242	0.1635
8/6/2018	5181	Neg	Neg	0	Neg	Neg	Neg	M	46		BCG		Neg	Neg				5181	0.4705	0.0115	1.72	0	0	0.2985	7.27	0.8945	0.171	0.694	1.05	2.96	0.329	1.8	0.4414	Neg	0.383955	0.458	P	Neg	Pos	0.2125	0.1255
8/6/2018	5182	Neg	Pos	1	Neg	Neg	Neg	F	65				Neg	Neg				5182	1.56	0.301	1.8	0.086	0	0.533	8.36	1.46	0	0.328	1.15	39.9	0.51	1.23	0.4633	Neg	0.349153	0.461	P	Neg	Pos	0.157	0.114
8/6/2018	5183	Neg	Pos	1	Pos	Neg	Neg	M	70		Neg	hypothyroidism	Neg	Pos				5183	2.98	0.492	1.51	0.153	0.018	0.337	5.77	1.09	0	0.174	1.62	93.5	1.19	0.328	0.5892	Neg	0.352316	0.486	P	Neg	Pos	0.2025	0.116
8/6/2018	5184	Neg	Pos	1	Pos	Pos	Neg	M	60		neg	T1DM	Neg	Pos				5184	2.09	0.596	1.48	0.048	0	0.247	6.86	1.41	4.6	0.374	0.769	40.5	0	0.897	0.6028	Neg	0.308023	0.514	P	Neg	Pos	0.1925	0.108
8/13/2018	5185	Neg	Neg	0	Pos	Neg	Neg	F	48			T2DM	Neg	Neg				5185	0.352	0.298	1.045	0.1605	0.0445	0.4485	4.45	2.985	0	0.174	1.34	3.64	0.569	0.696	0.4005	Pos	0.803842	0.5465	P	Neg	Neg	0.1415	0.1065
8/13/2018	5186	Neg	Pos	3	Pos	Neg	Pos	F	21	5	Neg	Psoriasis	Neg	Pos	2006	y		5186	2.94	2.15	1.59	0.037	0	9.86	12	18.9	0	0.117	0.859	136	0.395	0.741	0.399	Pos	0.552994	0.186	N	Pos	Pos	0.195	0.1315
8/13/2018	5187	Pos	Pos	1	Pos	Neg	Neg	F					Neg	Neg				5187	3.82	0.298	2.28	0.008	0.007	0.509	8.52	3.82	5.46	0.192	1.51	70	0.206	0.617	0.4667	Neg	0.530847	0.1495	N	Neg	Pos	0.18	0.0765
8/13/2018	5188	Neg	Neg	2	Pos	Neg	Neg	F	21				Neg	Neg				5188	0.845	0.218	1.81	0.066	0.098	1.21	6.25	1.09	11.1	0.448	0.479	25.1	0.278	3.67	0.5331	Pos	0.779435	0.218	N	Pos	Pos	0.2	0.129
8/13/2018	5189	Pos	Pos	4	Pos	Neg	Neg	F	21			Eczema, Arthritis	Pos					5189	2	1.02	1.87	0.178	0	0.276	8.82	2.64	0	0.026	0.3105	25.4	0.175	0.273	0.6607	Neg	0.524972	0.3315	P	Neg	Pos	0.209	0.0815
8/13/2018	5190	Neg	Neg	8	Pos	Neg	Pos	F	37	6		Arthritis	Neg	Pos	2008	y	n	5190	4.33	0.074	5.95	0	0	1.85	5.82	32.6	39.2	1.845	0.0775	50.45	0.97	0.368	0.6674	Neg	0.545763	0.3095	P	Pos	Pos	0.229	0.1345
8/13/2018	5191	Neg	Pos	2	Pos	Neg	Neg	M	37			Psoriasis	Neg	Pos				5191	0.585	0.051	1.62	0	0	0.508	4.93	0.943	12.8	0.58	0.14	8.57	0.257	1.03	0.4687	Pos	0.623503	0.2975	P	Neg	Pos	0.2835	0.12
8/13/2018	5192	Neg	Pos	3	Pos	Pos	Pos	M	33	3			Neg	Neg	2002	y	n	5192	2.17	0.125	1.44	0.295	0.002	1.97	3.61	6.71	15	0.514	0	75.4	0	0.582	0.861	Pos	0.681808	0.439	P	Neg	Pos	0.267	0.108
8/13/2018	5193	Neg	Neg	6	Neg	Neg	Neg	F	39			Hx Psor Arth	Neg	Pos				5193	0.864	0.535	1.43	0.037	0	0.312	7.38	0.625	1.26	0.35	0.488	24.7	0.373	1.27	0.4486	Pos	0.748701	0.296	P	Pos	Pos	0.2515	0.1315
8/13/2018	5194	Neg	Pos	4	Pos	Neg	Neg	M	45				Neg	Neg				5194	0.552	0.172	2.39	0.001	0	0.121	3.02	0.797	7.66	0.13	0.879	28.5	0.016	0.879	0.6674	Neg	0.477514	0.2825	P	Pos	Pos	0.2145	0.1555
9/10/2018	5195	Neg	Pos	42	Neg	Neg	Neg	M	63			Psoriasis	Neg	Pos				5195	1.12	0.177	1.13	0.162	0.058	0.738	6.58	1.43	17.5	0.201	0.681	4.01	0.143	1.61	0.7804	Neg	0.437288	0.168	N	Neg	Pos	0.1925	0.087
9/10/2018	5196	Neg	Pos	52	Pos	Neg	Pos	F	60	6		MS	Neg	Pos	1991	y	n	5196	0.523	0.478	0.903	0	0	0.411	8.8	1.43	16.4	0.145	0.262	3.83	0.101	1.32	1.1216	Pos	0.653333	0.183	N	Pos	Pos	0.2185	0.161
9/10/2018	5197		Pos	7	Neg	Pos	Neg	F	32		Neg	rosacea	Neg	Pos				5197	2.7	0.353	0.296	0	0	0.047	2.9	0.728	5.64	0.188	0	23.2	0	0.835	0.4384	Pos	0.652429	0.4195	P	Neg	Pos	0.161	0.119
9/10/2018	5198		Pos	353	Pos	Pos	Pos	F	45	1		neurologic issues	Pos	1986	y	y		5198	1.12	0	0.874	0.014	0	0.374	2.09	1.24	2.74	0.019	0.32	10.9	0	0.41	0.6375	Pos	0.615367	0.489	P	Pos	Pos	0.2065	0.134
9/10/2018	5199	Neg	Pos	2	Pos	Neg	Neg	F	54				Neg	Neg				5199	3.1	0.28	1.31	0.145	0.027	0.552	5.75	2.03	1.89	0.173	0.373	9.82	0	0.784	0.43	Pos	0.638418	0.408	P	Neg	Pos	0.1965	0.1245
9/10/2018	5200	Neg	Pos	155	Pos	Pos	Neg	F	25		Neg	UC, Arth	Pos	Pos				5200	0.194	0.1	2.46	0.153	0.078	0.529	7.15	2.99	21	3.01	1.4	9.07	1.04	0.592	0.7095	Pos	0.962938	0.3255	P	Pos	Neg	0.1455	0.166
9/10/2018	5201	Neg	Pos	221	Neg	Neg	Neg	M	23			rosacea	Neg	Pos				5201	0.054	0.1095	2.235	0.0315	0.0205	0.511	4.425	0.7125	7.44	0.118	0.765	2.7	0.22	0.481	0.697	Pos	1.02621	0.43	P	Neg	Pos	0.182	0.102
